# Supplementary material for: Gene model for the ortholog of DENR in Drosophila simulans
Source: bioRxiv. 2025 Oct 14:2025.10.13.682112. Preprint. [Version 1] doi: 10.1101/2025.10.13.682112 (PMC12633011; doi:10.1101/2025.10.13.682112)
Supplement: Supplement 1 [file media-1.zip]

Archive with 3 entries (3 files):
- DsimGB2_DENR.pep
- DsimGB2_DENR.gff
- DsimGB2_DENR.fasta
