# Supplementary material for: Gene model for the ortholog of DENR in Drosophila simulans
Source: bioRxiv. 2025 Oct 14:2025.10.13.682112. Preprint. [Version 1] doi: 10.1101/2025.10.13.682112 (PMC12633011; doi:10.1101/2025.10.13.682112)
Supplement: Supplement 1 [file media-1.zip › DsimGB2_DENR.pep]

>DsimGB2_DENR-PA_peptide
MTNEDVGTNSVADRLQVGPREGVTYPIQMKYCGHCTMPIEYCEYYPEYEKCKDWLELHMP
DDFERLKIEEEAAAADGTDDDKKRQKRGGKGLLRVKKKEDVPKRICVSRAARGKKKSVTV
VTGLSTFDIDLKVAAKFFGTKFACGSSVTGDDEIVIQGDVKDDLFDVIPEKWAEIDEDVI
EDLGDQKRT
>DsimGB2_DENR-PB_peptide
MTNEDVGTNSVADRLQVGPREGVTYPIQMKYCGHCTMPIEYCEYYPEYEKCKDWLELHMP
DDFERLKIEEEAAAADGTDDDKKRQKRGGKGLLRVKKKEDVPKRICVSRAARGKKKSVTV
VTGLSTFDIDLKVAAKFFGTKFACGSSVTGDDEIVIQGDVKDDLFDVIPEKWAEIDEDVI
EDLGDQKRT
