# Supplementary material for: Gene model for the ortholog of DENR in Drosophila simulans
Source: bioRxiv. 2025 Oct 14:2025.10.13.682112. Preprint. [Version 1] doi: 10.1101/2025.10.13.682112 (PMC12633011; doi:10.1101/2025.10.13.682112)
Supplement: Supplement 1 [file media-1.zip › DsimGB2_DENR.gff]

track name="GeneAnnotations" description="All Gene Annotations" color=0,0,200 visibility=3
CM002914	GEP	CDS	15869589	15869708	.	-	0	gene_id "DsimGB2_DENR"; transcript_id "DsimGB2_DENR-PA";
CM002914	GEP	CDS	15869238	15869499	.	-	0	gene_id "DsimGB2_DENR"; transcript_id "DsimGB2_DENR-PA";
CM002914	GEP	CDS	15868848	15869032	.	-	2	gene_id "DsimGB2_DENR"; transcript_id "DsimGB2_DENR-PA";
CM002914	GEP	stop_codon	15868845	15868847	.	-	.	gene_id "DsimGB2_DENR"; transcript_id "DsimGB2_DENR-PA";
CM002914	GEP	exon	15869589	15869708	.	-	.	gene_id "DsimGB2_DENR"; transcript_id "DsimGB2_DENR-PA";
CM002914	GEP	exon	15869238	15869499	.	-	.	gene_id "DsimGB2_DENR"; transcript_id "DsimGB2_DENR-PA";
CM002914	GEP	exon	15868848	15869032	.	-	.	gene_id "DsimGB2_DENR"; transcript_id "DsimGB2_DENR-PA";
CM002914	GEP	CDS	15869589	15869708	.	-	0	gene_id "DsimGB2_DENR"; transcript_id "DsimGB2_DENR-PB";
CM002914	GEP	CDS	15869238	15869499	.	-	0	gene_id "DsimGB2_DENR"; transcript_id "DsimGB2_DENR-PB";
CM002914	GEP	CDS	15868848	15869032	.	-	2	gene_id "DsimGB2_DENR"; transcript_id "DsimGB2_DENR-PB";
CM002914	GEP	stop_codon	15868845	15868847	.	-	.	gene_id "DsimGB2_DENR"; transcript_id "DsimGB2_DENR-PB";
CM002914	GEP	exon	15869589	15869708	.	-	.	gene_id "DsimGB2_DENR"; transcript_id "DsimGB2_DENR-PB";
CM002914	GEP	exon	15869238	15869499	.	-	.	gene_id "DsimGB2_DENR"; transcript_id "DsimGB2_DENR-PB";
CM002914	GEP	exon	15868848	15869032	.	-	.	gene_id "DsimGB2_DENR"; transcript_id "DsimGB2_DENR-PB";
